# Supplementary material for: Risk Factors for Community-Acquired Urinary Tract Infections Caused by Multidrug-Resistant Enterobacterales in Thailand
Source: Antibiotics (Basel). 2022 Aug 2;11(8):1039. doi: 10.3390/antibiotics11081039 (PMC9405395; doi:10.3390/antibiotics11081039)
Supplement: Supplementary file 1 [file antibiotics-11-01039-s001.zip]

Archive with 1 entries (1 files):
- antibiotics-1810414-supplementary.pdf
